# Supplementary material for: Comparative genomics and phylogenomic analyses of lysine riboswitch distributions in bacteria
Source: PLoS One. 2017 Sep 5;12(9):e0184314. doi: 10.1371/journal.pone.0184314 (PMC5584792; doi:10.1371/journal.pone.0184314)
Supplement: S4 File — (XLSX) [file pone.0184314.s004.xlsx]

## Sheet: Sheet1
Genome ID	Genome	Phylum	Location of Riboswitch	Strand	Location of Gene	Gene name
NC_016894.1	Acetobacterium woodii DSM 1030	Firmicutes	2239482-2239654	-	2238207-2239206	asd
NC_014378.1	Acetohalobium arabaticum DSM 5501	Firmicutes	1680781-1680959	-	1679887-1680685	dapA
			1260895-1261077	-	1259251-1260832	lysW
NC_013740.1	Acidaminococcus fermentans DSM 20731	Firmicutes	1325682-1325843	-	1324788-1325562	dapA
NC_016077.1	Acidaminococcus intestini RyC-MR95	Firmicutes	1166601-1166765	+	1166873-1167632	dapA
NC_009633.1	Alkaliphilus metalliredigens QYMF	Firmicutes	3248751-3248933	-	3247425-3248421	asd
NC_009922.1	Alkaliphilus oremlandii OhILAs	Firmicutes	798291-798473	+	798624-799467	lysP/gabP
			947745-947927	-	946183-947563	yvsh
NC_011567.1	Anoxybacillus flavithermus WK1	Firmicutes	1964521-1964699	+	1964748-1966269	yvsh
NC_020272.1	Bacillus amyloliquefaciens IT-45	Firmicutes	747512-747693	+	747803-749216	yvsH
			1208858-1209037	+	1209162-1210392	lysC
NC_012581.1	Bacillus anthracis str. CDC 684	Firmicutes	3383501-3383682	+	3383882-3385253	lysX-lysY
			2542261-2542447	+	2542646-2543876	lysC
			2878028-2878209	-	2876530-2877847	lysA
			1404792-1404984	-	1403212-1404679	yvsh
NC_014639.1	Bacillus atrophaeus 1942	Firmicutes	2337972-2338151	-	2336616-2337846	lysC
			2856535-2856715	-	2855023-2856427	lysP
NC_014829.1	Bacillus cellulosilyticus DSM 2522	Firmicutes	2424302-2424492	+	2424647-2425535	dapA4
			3361560-3361741	-	3360073-3361315	lysC
			1988046-1988221	+	1988337-1989672	lysA
NC_014335.1	Bacillus cereus biovar anthracis str. CI	Firmicutes	840221-840403	-	838648-840073	yvsh
			1679610-1679796	-	1678180-1679410	lysC
			1357637-1357818	+	1357998-1359315	lysA
			2839566-2839758	+	2839870-2841337	lysX-lysY
NC_016023.1	Bacillus coagulans 36D1	Firmicutes	2821739-2821916	+	2822052-2823282	lysC
			1039628-1039821	+	1039920-1041411	lysX-lysY
NC_009674.1	Bacillus cytotoxicus NVH 391-98	Firmicutes	771380-771561	-	769814-771230	yvsh
			1528756-1528942	-	1527299-1528532	lysC
			1252042-1252224	+	1252511-1253828	lysA
			2155259-2155451	+	2155555-2157022	lysX-lysY
NC_002570.2	Bacillus halodurans C-125	Firmicutes	3211547-3211738	-	3210183-3211422	lysC
			1619231-1619405	+	1619526-1620846	lysA
			1819575-1819757	-	1818515-1819403	dapA
			3562757-3562930	-	3561058-3562609	hypothetical
NC_022524.1	Bacillus infantis NRRL B-14911	Firmicutes	4806724-4806907	-	4805781-4806621	lysX-lysY
			3554568-3554747	-	3553188-3554469	lysC
			3865866-3866070	-	3864147-3865722	lysW
NC_021362.1	Bacillus licheniformis 9945A	Firmicutes	3065137-3065316	-	3063760-3064990	lysC
			3561093-3561269	-	3559574-3560978	yvsH
NC_014103.1	Bacillus megaterium DSM 319	Firmicutes	1681125-1681303	+	1681430-1682318	dapA4
			4550525-4550702	-	4549150-4550383	lysC
			2305254-2305436	-	2303778-2305107	lysA
			2513826-2514010	+	2514112-2515552	lysP/gabP
NC_013791.2	Bacillus pseudofirmus OF4	Firmicutes	2896420-2896608	-	2895025-2896270	lysC
			1386116-1386290	+	1386380-1387703	lysA
			1581185-1581364	-	1580168-1581056	dapA
			3253010-3253186	-	3251338-3252886	lysW
NC_014219.1	Bacillus selenitireducens MLS10	Firmicutes	2207460-2207643	+	2207750-2208638	dapA4
			2417835-2418011	-	2416362-2417697	lysA
			1341998-1342177	+	1342310-1343876	lysW
NC_021171.1	Bacillus sp. 1NLA3E	Firmicutes	2617091-2617270	+	2617398-2618286	dapA4
			4405852-4406041	-	4404254-4405745	lysP/gabP
			3668878-3669056	-	3667517-3668744	lysC
			4489059-4489239	-	4488063-4488909	yvsh
NC_014976.1	Bacillus subtilis BSn5	Firmicutes	919393-919572	-	918040-919267	lysC
			1429029-1429208	-	1427515-1428925	lysP
NC_018877.1	Bacillus thuringiensis Bt407	Firmicutes	898672-898853	-	897100-898525	yvsH
			1733868-1734054	-	1732435-1733665	lysC
			1407922-1408103	+	1408283-1409600	lysA
			3062070-3062263	+	3062375-3063842	lysP
NC_012491.1	Brevibacillus brevis NBRC 100599	Firmicutes	4089654-4089843	-	4088851-4089562	dapD
			1738523-1738709	+	1738940-1740182	lysC
			1155695-1155880	-	1154132-1155581	lysP
NC_014387.1	Butyrivibrio proteoclasticus B316 1	Firmicutes	2994275-2994446	-	2993193-2994081	dapA
NC_012034.1	Caldicellulosiruptor bescii DSM 6725	Firmicutes	1231308-1231491	-	1230184-1231186	asd
NC_014652.1	Caldicellulosiruptor hydrothermalis 108	Firmicutes	1624248-1624431	+	1624552-1625554	asd
NC_014721.1	Caldicellulosiruptor kristjanssonii I77R1B	Firmicutes	1177829-1178012	-	1176705-1177707	asd
NC_009437.1	Caldicellulosiruptor saccharolyticus DSM 8903	Firmicutes	1745530-1745713	-	1744401-1745403	asd
NC_007503.1	Carboxydothermus hydrogenoformans Z-2901	Firmicutes	1746312-1746490	-	1744871-1746424	lysA
NC_019425.2	Carnobacterium maltaromaticum LMA28	Firmicutes	444204-444386	+	444520-445363	lysP/gabP
NC_015391.1	Carnobacterium sp. 17-4	Firmicutes	328915-329095	+	329193-330936	lysW
NC_013895.2	Clostridiales genomosp. BVAB3 str. UPII9-5	Firmicutes	318263-318430	+	318508-319384	lysP/gabP
NC_003030.1	Clostridium acetobutylicum ATCC 824	Firmicutes	3801637-3801809	+	3801900-3802761	dapA4
			704200-704385	+	704479-705775	lysA
NC_018664.1	Clostridium acidurici 9a	Firmicutes	1278968-1279123	-	1277563-1278865	lysA
			831398-831579	+	831724-832561	lysP/gabP
NC_022592.1	Clostridium autoethanogenum DSM 10061	Firmicutes	289790-289966	-	288202-289666	lysX-lysY
			1819638-1819842	-	1818812-1819538	lysC
NC_009617.1	Clostridium beijerinckii NCIMB 8052	Firmicutes	5599247-5599417	-	5597635-5598931	lysA
			5927041-5927207	-	5926025-5926895	dapA
			958966-959140	-	957389-958814	lysP
NC_009697.1	Clostridium botulinum A str. ATCC 19397	Firmicutes	3540084-3540252	-	3538718-3539921	lysC
			290270-290445	+	290575-292039	lysX-lysY
			467446-467620	+	467781-469548	lysW
NC_010674.1	Clostridium botulinum B str. Eklund 17B	Firmicutes	3451380-3451550	-	3449872-3451168	lysA
			3677762-3677929	-	3676752-3677625	dapA
			113421-113595	+	113900-115619	lysW
NC_011898.1	Clostridium cellulolyticum H10	Firmicutes	613188-613371	-	612213-613095	dapA
NC_014393.1	Clostridium cellulovorans 743B	Firmicutes	790589-790764	+	790979-792173	lysC
			3823466-3823644	-	3822493-3823381	dapA
			4381400-4381575	+	4381706-4383170	lysX-lysY
NC_016627.1	Clostridium clariflavum DSM 19732	Firmicutes	2751271-2751449	+	2751696-2752578	dapA
NC_011837.1	Clostridium kluyveri NBRC 12016	Firmicutes	587321-587493	+	587722-588922	lysC
			1619430-1619606	+	1619725-1621183	lysX-lysY
NC_015275.1	Clostridium lentocellum DSM 5427	Firmicutes	3199366-3199550	+	3199735-3200620	dapA
			2176369-2176544	+	2176657-2178196	lysW
NC_014328.1	Clostridium ljungdahlii DSM 13528	Firmicutes	2383699-2383875	-	2382111-2383575	lysX-lysY
			4160208-4160412	-	4158905-4160108	lysC
NC_008593.1	Clostridium novyi NT	Firmicutes	492684-492857	+	493003-494302	lysA
			1565499-1565673	-	1563906-1565334	lysP
			1785743-1785918	-	1783857-1785612	lysW
NC_021182.1	Clostridium pasteurianum BC1	Firmicutes	2032872-2033048	+	2033156-2034026	dapA4
			1211225-1211411	+	1211541-1212741	lysC
			4789958-4790129	+	4790224-4791304	asd
NC_008261.1	Clostridium perfringens ATCC 13124	Firmicutes	690182-690353	+	690484-691780	lysA
			1547830-1548004	-	1546234-1547704	lysP
			3117773-3117942	-	3115892-3117608	lysW
NC_022571.1	Clostridium saccharobutylicum DSM 13864	Firmicutes	5032934-5033100	-	5031933-5032797	dapA4
			4791941-4792109	-	4790395-4791691	lysA
			4837164-4837338	+	4837543-4838977	lysP
NC_014376.1	Clostridium saccharolyticum WM1	Firmicutes	1665226-1665400	+	1665570-1666455	dapA
NC_020291.1	Clostridium saccharoperbutylacetonicum N1-4	Firmicutes	6104994-6105162	-	6103421-6104717	lysA
			955968-956144	-	954311-955811	lysp
NC_014614.1	Clostridium sticklandii	Firmicutes	1544681-1544855	-	1544236-1544617	kal
			1956309-1956467	-	1955249-1956143	dapA
NC_004557.1	Clostridium tetani E88	Firmicutes	2605439-2605606	-	2604061-2605360	lysA
			585855-586030	+	586173-587934	lysW
NC_009012.1	Clostridium thermocellum ATCC 27405	Firmicutes	1150716-1150893	+	1151062-1152061	asd
NC_018017.1	Desulfitobacterium dehalogenans ATCC 51507	Firmicutes	4244880-4245054	-	4243503-4244754	lysA
			1841862-1842044	+	1842172-1843021	lysP/gabP
NC_019903.1	Desulfitobacterium dichloroeliminans LMG P-214	Firmicutes	1593278-1593459	+	1593576-1594431	lysP/gabP
			3573732-3573908	-	3572280-3573531	lysA
NC_011830.1	Desulfitobacterium hafniense DCB-2	Firmicutes	2479778-2479959	+	2480081-2480930	lysP/gabP
			5201192-5201366	-	5199700-5200951	lysA
NC_007907.1	Desulfitobacterium hafniense Y51	Firmicutes	1425544-1425725	+	1425847-1426696
NC_018068.1	Desulfosporosinus acidiphilus SJ4	Firmicutes	1970397-1970572	+	1970654-1971545	dapA4
			1613869-1614044	-	1612354-1613758	yvsh
			3437887-3438078	-	3436435-3437770	lysA
NC_018515.1	Desulfosporosinus meridiei DSM 13257	Firmicutes	2393459-2393635	+	2393754-2394630	dapA4
			3097683-3097858	-	3096706-3097597	dapA
NC_016584.1	Desulfosporosinus orientis DSM 765	Firmicutes	2965812-2965985	+	2966304-2967180	dapA4
NC_015565.1	Desulfotomaculum carboxydivorans CO-1-SRB	Firmicutes	1338925-1339100	-	1337038-1338802	lysW
NC_021184.1	Desulfotomaculum gibsoniae DSM 7213	Firmicutes	2601392-2601613	-	2599954-2601301	lysA
NC_009253.1	Desulfotomaculum reducens MI-1	Firmicutes	2445049-2445230	-	2444035-2444875	lysP/gabP
			1796583-1796773	+	1796874-1798437	lysW
NC_015589.1	Desulfotomaculum ruminis DSM 2154	Firmicutes	448094-448279	+	448400-449204	lysP/gabP
NC_018221.1	Enterococcus faecalis D32	Firmicutes	194647-194821	-	192868-194452	lysP/gabP
NC_017022.1	Enterococcus faecium Aus0004	Firmicutes	186765-186939	-	185034-186627	lysP/gabP
NC_018081.1	Enterococcus hirae ATCC 9790	Firmicutes	767435-767609	+	767858-769454	lysP/gabP
NC_022878.1	Enterococcus mundtii QU 25 DNA	Firmicutes	179477-179651	-	178211-178586	lysP/gabP
NC_021354.1	Erysipelothrix rhusiopathiae SY1027	Firmicutes	457218-457384	+	457445-459059	lysP/gabP
NC_014828.1	Ethanoligenens harbinense YUAN-3	Firmicutes	1554426-1554601	+	1554760-1555843	asd
NC_012778.1	Eubacterium eligens ATCC 27750	Firmicutes	1641641-1641813	-	1640611-1641538	dapA
NC_014624.2	Eubacterium limosum KIST612	Firmicutes	3015495-3015665	+	3015806-3016805	asd
NC_012781.1	Eubacterium rectale ATCC 33656	Firmicutes	2408530-2408702	-	2407516-2408407	dapA
NC_018665.1	Exiguobacterium antarcticum B7	Firmicutes	478527-478704	+	478817-480017	lysC
			201614-201798	+	201928-203413	lysP
			2748298-2748473	+	2748580-2750164	lysW
NC_010556.1	Exiguobacterium sibiricum 255-15	Firmicutes	518807-518985	+	519098-520298	lysC
			216092-216276	+	218009-218192	lysP/gabP
			2963330-2963505	+	2963610-2965194	lysW
NC_006510.1	Geobacillus kaustophilus HTA426	Firmicutes	984455-984634	-	982938-984363	lysP/gabP
NC_020210.1	Geobacillus sp. GHH01	Firmicutes	872892-873072	-	871390-872815	yvsh
NC_012793.1	Geobacillus sp. WCH70	Firmicutes	2643762-2643942	-	2642426-2643650	lysC
			1991859-1992048	+	1992205-1993678	lysP/gabP
NC_015660.1	Geobacillus thermoglucosidasius C56-YS93	Firmicutes	941626-941806	+	941916-943143	lysC
			1618328-1618518	-	1616721-1618194	lysX-lysY
NC_014654.1	Halanaerobium hydrogeniformans	Firmicutes	1378918-1379108	+	1379224-1380457	lysA
NC_017455.1	Halanaerobium praevalens DSM 2228	Firmicutes	862791-862969	-	861142-862684	lysW
NC_017668.1	Halobacillus halophilus DSM 2266	Firmicutes	3977774-3977952	+	3978071-3978965	dapA4
			2877885-2878074	-	2876196-2877750	lysW
NC_019978.1	Halobacteroides halobius DSM 5150	Firmicutes	694514-694685	+	694775-695570	dapA4
			589849-590019	+	590135-591449	lysA
			1385104-1385245	-	1383018-1383720	dapB
NC_010337.2	Heliobacterium modesticaldum Ice1	Firmicutes	2303713-2303896	+	2304000-2304804	dapA4
			1883299-1883521	+	1883679-1884993	lysA
NC_014098.1	Kyrpidia tusciae DSM 2912	Firmicutes	624546-624727	+	624855-626102	lysC
NC_006814.3	Lactobacillus acidophilus NCFM	Firmicutes	834692-834862	+	834953-836260	lysA
			110004-110177	-	108280-109893	lysP/gabP
NC_017470.1	Lactobacillus amylovorus GRL1118	Firmicutes	838245-838415	+	838506-839817	lysA
			118061-118234	-	116336-117950	lysP/gabP
NC_008497.1	Lactobacillus brevis ATCC 367	Firmicutes	1669758-1669940	-	1668140-1669640	lysX-lysY
NC_018610.1	Lactobacillus buchneri CD034	Firmicutes	2073274-2073455	-	2071541-2072849	lysA
			1793546-1793717	-	1791965-1793450	lysP
NC_008526.1	Lactobacillus casei ATCC 334	Firmicutes	92453-92631	-	91007-92354	lysA
			1838210-1838385	-	1836118-1837573	lysP/gabP
			2818786-2818958	+	2819070-2820669	lysX-lysY
NC_014106.1	Lactobacillus crispatus ST1	Firmicutes	875667-875840	+	875927-877238	lysA
			101311-101484	-	99586-101200	lysX-lysY
NC_017469.1	Lactobacillus delbrueckii subsp. bulgaricus 20	Firmicutes	962315-962491	-	961485-962199	dapD
			133436-133611	-	131732-133316	lysX-lysY
			1737898-1738068	-	1736317-1737808	lysX-lysY
NC_017465.1	Lactobacillus fermentum CECT 5716	Firmicutes	1004087-1004267	+	1004357-1005677	lysA
NC_008530.1	Lactobacillus gasseri ATCC 33323	Firmicutes	101082-101255	-	99353-100967	lysP/gabP
NC_021744.1	Lactobacillus helveticus CNRZ32	Firmicutes	994827-995002	+	995094-996411	lysA
			135855-136028	-	134135-135749	lysP/gabP
NC_017477.1	Lactobacillus johnsonii DPC 6026	Firmicutes	1109411-1109592	-	1108015-1109320	lysA
			115502-115675	-	113773-115387	lysP/gabP
NC_015602.1	Lactobacillus kefiranofaciens ZW3	Firmicutes	871596-871769	-	870195-871509	lysA
			1859438-1859611	-	1857713-1859327	lysX-lysY
NC_022112.1	Lactobacillus paracasei subsp. paracasei 8700	Firmicutes	99427-99606	-	97981-99328	lysA
			2850539-2850711	+	2850814-2852422	lysX-lysY
			1875040-1875215	-	1873196-1874651	lysP/gabP
NC_012984.1	Lactobacillus plantarum JDM1	Firmicutes	892939-893120	+	893263-894715	lysX-lysY
NC_021872.1	Lactobacillus reuteri TD1	Firmicutes	728348-728526	+	728605-729931	lysA
			1686684-1686858	-	1685080-1686556	lysX-lysY
NC_017482.1	Lactobacillus rhamnosus GG	Firmicutes	118962-119141	-	117517-118861	lysA
			2905814-2905987	+	2906084-2907692	lysX-lysY
			1933145-1933320	-	1931113-1932577	lysP/gabP
NC_015975.1	Lactobacillus ruminis ATCC 27782	Firmicutes	269544-269724	+	269834-271280	lysX-lysY
NC_007929.1	Lactobacillus salivarius UCC118	Firmicutes	213932-214116	+	214227-215679	lysX-lysY
NC_015978.1	Lactobacillus sanfranciscensis TMW 1.1304	Firmicutes	1118644-1118816	-	1117084-1118545	lysP
NC_015978.1	Lactobacillus sanfranciscensis TMW 1.1304	Firmicutes	55791-55963	+	56070-57366	lysA
NC_015930.1	Lactococcus garvieae ATCC 49156	Firmicutes	1875038-1875214	+	1875289-1876753	lysP/gabP
			447589-447756	+	447844-449416	lysX-lysY
NC_017492.1	Lactococcus lactis subsp. cremoris A76	Firmicutes	834774-834949	+	835049-835943	dapA
			2347260-2347441	+	2347599-2349066	lysX-lysY
NC_018673.1	Leuconostoc carnosum JB16	Firmicutes	92678-92845	+	92923-94036	alr-asd
			1467742-1467910	-	1466218-1467658	lysX-lysY
			594501-594676	+	594757-596059	lysA
NC_010471.1	Leuconostoc citreum KM20	Firmicutes	144263-144430	+	144508-145621	alr-asd
			1205340-1205514	-	1203923-1205225	lysA
			214237-214405	+	214479-215919	lysX-lysY
NC_014319.1	Leuconostoc gasicomitatum LMG 18811	Firmicutes	231126-231293	+	231370-232483	alr-asd
			759773-759945	+	760074-761370	lysA
			345255-345422	+	345504-346944	lysX-lysY
NC_018631.1	Leuconostoc gelidum JB7	Firmicutes	211663-211830	+	211907-213020	alr-asd
			751482-751654	+	751783-753082	lysA
			340805-340972	+	341054-342494	lysX-lysY
NC_014136.1	Leuconostoc kimchii IMSNU 11154	Firmicutes	803932-804101	+	804178-805291	alr-asd
			1749098-1749275	+	1749359-1750661	lysA
			901821-901989	+	902070-903510	lysX-lysY
NC_008531.1	Leuconostoc mesenteroides subsp. mesenteroides	Firmicutes	1913215-1913383	-	1912004-1913117	alr-asd
			1823864-1824031	-	1822350-1823790	lysX-lysY
			635548-635716	+	635799-637092	lysA
NC_015734.1	Leuconostoc sp. C2	Firmicutes	1659307-1659476	-	1658116-1659229	alr-asd
			670569-670746	-	669182-670484	lysA
			1560680-1560848	-	1559158-1560598	lysP
NC_003212.1	Listeria innocua Clip11262	Firmicutes	817272-817469	-	815720-817180	lysX-lysY
NC_016011.1	Listeria ivanovii subsp. ivanovii PAM 55	Firmicutes	778745-778942	-	777146-778653	lysP
NC_011660.1	Listeria monocytogenes HCC23	Firmicutes	1829959-1830156	+	1830245-1831706	lysX-lysY
NC_013891.1	Listeria seeligeri serovar 1/2b str. SLCC3954	Firmicutes	737953-738151	-	736400-737861	lysP
NC_008555.1	Listeria welshimeri serovar 6b str. SLCC5334 c	Firmicutes	783564-783761	-	782012-783473	lysP
NC_010382.1	Lysinibacillus sphaericus C3-41	Firmicutes	2751883-2752069	+	2752223-2753045	lysX-lysY
			3925283-3925461	-	3923924-3925136	lysC
			768538-768714	+	768796-770260	lysP/gabP
NC_011999.1	Macrococcus caseolyticus JCSC5402	Firmicutes	1156525-1156698	+	1156769-1157993	lysC
			1458861-1459034	-	1456578-1457115	translation initiation factor
NC_015520.1	Mahella australiensis 50-1 BON	Firmicutes	784769-784948	-	783659-784661	asd
NC_016938.1	Melissococcus plutonius DAT561 1	Firmicutes	277246-277417	+	277641-279237	lysP/gabP
NC_007644.1	Moorella thermoacetica ATCC 39073	Firmicutes	1093214-1093385	+	1093471-1094275	dapA4
NC_004193.1	Oceanobacillus iheyensis HTE831	Firmicutes	1752855-1753037	+	1753140-1754028	dapA4
			2421165-2421341	-	2419449-2421018	lysW
NC_008528.1	Oenococcus oeni PSU-1	Firmicutes	719836-720007	+	720062-721346	lysA
NC_016048.1	Oscillibacter valericigenes Sjm18-20	Firmicutes	490285-490450	-	489286-490174	dapA
			987303-987471	-	986259-987162	lysP/gabP
			3368279-3368455	-	3366584-3368213	lysW
NC_023037.1	Paenibacillus polymyxa CR1	Firmicutes	4933365-4933566	+	4933700-4935167	lysX-lysY
NC_013406.1	Paenibacillus sp. Y412MC10	Firmicutes	6239561-6239740	+	6239853-6241305	lysX-lysY
NC_016641.1	Paenibacillus terrae HPL-003	Firmicutes	560734-560935	+	561069-562536	lysX-lysY
NC_016605.1	Pediococcus claussenii ATCC BAA-344	Firmicutes	1286533-1286712	-	1284962-1286420	lysX-lysY
			155806-155982	+	156083-157484	lysC
NC_008525.1	Pediococcus pentosaceus ATCC 25745	Firmicutes	1413948-1414125	-	1412382-1413834	lysX-lysY
			162135-162315	+	162430-163810	lysC
NC_009089.1	Peptoclostridium difficile 630	Firmicutes	3773053-3773227	+	3773399-3774401	asd
			2368975-2369143	-	2367699-2368893	lysC
			3607770-3607949	-	3606234-3607641	lysP/gabP
			1918846-1919022	+	1919165-1920896	lysW
NC_015977.1	Roseburia hominis A2-183	Firmicutes	1167307-1167481	+	1167626-1168517	dapA
NC_014833.1	Ruminococcus albus	Firmicutes	2493674-2493871	-	2492421-2493507	asd
NC_021039.1	Ruminococcus champanellensis 18P13	Firmicutes	2158272-2158461	-	2157070-2158150	asd
NC_018065.1	Solibacillus silvestris StLB046	Firmicutes	2178883-2179070	+	2179185-2180021	lysX-lysY
			3803593-3803773	-	3802043-3803500	lysP/gabP
			1379442-1379620	+	1379712-1380944	lysC
NC_017340.1	Staphylococcus aureus 04-02981	Firmicutes	1434077-1434252	+	1434333-1435539	lysC
			1748293-1748468	-	1746655-1748148	lysP
NC_012121.1	Staphylococcus carnosus subsp. carnosus TM300	Firmicutes	1055409-1055585	+	1055670-1056873	lysC
			1295867-1296041	-	1294285-1295773	lysP
NC_004461.1	Staphylococcus epidermidis ATCC 12228	Firmicutes	1086256-1086435	+	1086488-1087721	lysC
			1386732-1386907	-	1385023-1386526	lysP
NC_007168.1	Staphylococcus haemolyticus JCSC1435	Firmicutes	1558233-1558409	-	1556948-1558151	lysC
			1280283-1280458	+	1280617-1282111	lysX-lysY
NC_013893.1	Staphylococcus lugdunensis HKU09-01	Firmicutes	1527540-1527715	+	1527800-1529003	lysC
			1289462-1289637	+	1289875-1291369	lysX-lysY
NC_022737.1	Staphylococcus pasteuri SP1	Firmicutes	2548180-2548356	+	2548566-2549643	lysC
			271967-272140	-	270272-271769	lysP
NC_014925.1	Staphylococcus pseudintermedius HKU10-03	Firmicutes	1177514-1177693	+	1177897-1178884	asd
			1486035-1486206	-	1484390-1485899	lysP
NC_007350.1	Staphylococcus saprophyticus	Firmicutes	1400421-1400599	-	1399129-1400338	lysC
			1131055-1131227	+	1131438-1132929	lysP
NC_020164.1	Staphylococcus warneri SG1	Firmicutes	1428628-1428804	-	1427340-1428543	lysC
			1145507-1145680	+	1145877-1147374	lysP
NC_015172.1	Syntrophobotulus glycolicus DSM 8271	Firmicutes	1884522-1884692	-	1883183-1884437	lysA
NC_019954.2	Tepidanaerobacter acetatoxydans Re1	Firmicutes	2046405-2046591	-	2045414-2046269	lysP/gabP
			1413624-1413803	-	1412203-1413538	lysA
NC_019954.2	Tepidanaerobacter acetatoxydans Re1	Firmicutes	372898-373072	+	373172-374081	ddh
NC_016052.1	Tetragenococcus halophilus NBRC 12172	Firmicutes	2200922-2201092	+	2201210-2202809	lysP/gabP
NC_018870.1	Thermacetogenium phaeum DSM 12270	Firmicutes	1886261-1886439	+	1886638-1888474	lysW
NC_014538.1	Thermoanaerobacter sp. X513	Firmicutes	1838049-1838238	+	1838361-1839699	lysA
NC_003869.1	Thermoanaerobacter tengcongensis MB4	Firmicutes	719320-719498	+	719616-721052	pspF3
		Firmicutes	1930427-1930616	+	1930740-1932077	lysA
NC_015958.1	Thermoanaerobacter wiegelii Rt8.B1	Firmicutes	883175-883353	+	883468-883855	pspF3
			1968874-1969063	+	1969186-1970524	lysA
NC_019970.1	Thermoanaerobacterium thermosaccharolyticum	Firmicutes	598082-598273	-	596627-597965	lysA
NC_015555.1	Thermoanaerobacterium xylanolyticum LX-11	Firmicutes	527171-527363	-	525716-527054	lysA
NC_014377.1	Thermosediminibacter oceani DSM 16646	Firmicutes	1110600-1110789	+	1110920-1112249	lysA
NC_013520.1	Veillonella parvula DSM 2008	Firmicutes	1069288-1069460	+	1069536-1070334	dapA4
NC_015759.1	Weissella koreensis KACC 15510	Firmicutes	251484-251652	-	249879-251355	lysP/gabP
NC_008570.1	Aeromonas hydrophila subsp. hydrophila ATCC 7966	Gammaproteobacteria	1984543-1984712	+	1984799-1986379	putative transporter
			2861131-2861357	+	2861448-2862800	lysC
NC_009348.1	Aeromonas salmonicida subsp. salmonicida A449	Gammaproteobacteria	2755273-2755497	+	2755586-2756939	lysC
			1862074-1862245	+	1862331-1863912	nhaC
NC_015424.1	Aeromonas veronii B565	Gammaproteobacteria	1764752-1764975	-	1763309-1764661	lysC
			2594578-2594749	-	2592908-2594489	nhaC
NC_016513.1	Aggregatibacter actinomycetemcomitans ANH9381	Gammaproteobacteria	1698863-1699037	+	1699130-1700663	nhaC
NC_012913.1	Aggregatibacter aphrophilus NJ8700	Gammaproteobacteria	899177-899351	+	899449-900979	nhaC
NC_011312.1	Aliivibrio salmonicida LFI1238	Gammaproteobacteria	497299-497473	-	494874-497234	lysC
			2302433-2302616	-	2300761-2302348	nhaC
NC_020515.1	Bibersteinia trehalosi USDA-ARS-USMARC-192	Gammaproteobacteria	1191485-1191674	-	1190035-1191388	lysC
			1006261-1006429	-	1004600-1006145	putative transporter
NC_003910.7	Colwellia psychrerythraea 34H	Gammaproteobacteria	4738414-4738659	-	4737490-4738240	dapD
			2074691-2074911	+	2075059-2076430	lysC
NC_009778.1	Cronobacter sakazakii ATCC BAA-894	Gammaproteobacteria	51839-52032	-	50372-51725	lysC
NC_013282.2	Cronobacter turicensis z3032	Gammaproteobacteria	3946317-3946510	+	3946623-3947976	lysC
NC_013592.1	Dickeya dadantii Ech586	Gammaproteobacteria	4222900-4223097	+	4223214-4224579	lysC
NC_012912.1	Dickeya zeae Ech1591	Gammaproteobacteria	421517-421714	-	420033-421398	lysC
NC_020181.1	Enterobacter aerogenes EA1509E	Gammaproteobacteria	3648294-3648527	+	3648710-3650060	lysC
NC_021500.1	Enterobacter sp.	Gammaproteobacteria	3328301-3328526	-	3326859-3328209	lysC
NC_020063.1	Enterobacteriaceae bacterium strain FGI 57	Gammaproteobacteria	4434585-4434779	+	4434864-4436214	lysC
NC_013961.1	Erwinia amylovora CFBP1430	Gammaproteobacteria	3448720-3448909	+	3449003-3450356	lysC
NC_014306.1	Erwinia billingiae Eb661	Gammaproteobacteria	356352-356595	-	354901-356254	lysC
NC_017390.1	Erwinia pyrifoliae DSM 12163	Gammaproteobacteria	3647371-3647560	+	3647653-3649006	lysC
NC_017445.1	Erwinia sp. Ejp617	Gammaproteobacteria	903136-903325	+	903418-904771	lysC
NC_010694.1	Erwinia tasmaniensis Et1/99	Gammaproteobacteria	3490546-3490735	+	3490828-3492181	lysC
NC_017910.1	Escherichia blattae DSM 4481	Gammaproteobacteria	3808557-3808790	+	3808897-3810262	lysC
NC_012947.1	Escherichia coli 'BL21-Gold(DE3)pLysS AG'	Gammaproteobacteria	4201581-4201777	+	4201868-4203218	lysC
NC_014541.1	Ferrimonas balearica DSM 9799	Gammaproteobacteria	719645-719822	+	719895-721278	lysC
			1079072-1079269	+	1079349-1080936	nhaC
NC_017450.1	Francisella cf. novicida Fx1	Gammaproteobacteria	1861864-1862055	-	1860444-1861800	lysC
NC_023029.1	Francisella noatunensis subsp. orientalis LADL	Gammaproteobacteria	8489-8680	-	7067-8424	lysC
NC_010336.1	Francisella philomiragia subsp. philomiragia A	Gammaproteobacteria	931664-931856	+	931920-933276	lysC
NC_015696.1	Francisella sp. TX077308	Gammaproteobacteria	1934735-1934925	-	1933312-1934671	lysC
NC_015460.1	Gallibacterium anatis UMN179	Gammaproteobacteria	2375522-2375692	-	2374086-2375439	lysC
			41128-41310	-	39508-41044	nhaC
NC_002940.2	Haemophilus ducreyi 35000HP	Gammaproteobacteria	1124145-1124335	-	1122684-1124040	lysC
			992934-993104	+	993229-994770	putative transporter
NC_007146.2	Haemophilus influenzae 86-028NP	Gammaproteobacteria	1392646-1392822	+	1392840-1394400	nhaC
NC_015964.1	Haemophilus parainfluenzae T3T1	Gammaproteobacteria	1850286-1850463	-	1848704-1850225	putative transporter
NC_011852.1	Haemophilus parasuis SH0165	Gammaproteobacteria	1111983-1112152	+	1112280-1113807	nhaC
NC_010519.1	Haemophilus somnus 2336	Gammaproteobacteria	1413716-1413887	+	1413974-1415522	nhaC
NC_006512.1	Idiomarina loihiensis L2TR	Gammaproteobacteria	1551340-1551517	-	1549903-1551244	lysC
NC_011283.1	Klebsiella pneumoniae 342	Gammaproteobacteria	5316321-5316556	+	5316736-5318085	lysC
NC_013850.1	Klebsiella variicola At-22	Gammaproteobacteria	5138375-5138610	+	5138790-5140139	lysC
NC_022223.1	Listonella anguillarum M3	Gammaproteobacteria	2978766-2978941	+	2979050-2980403	lysC
			2025144-2025327	-	2023425-2025036	nhaC
NC_021743.1	Mannheimia haemolytica D153	Gammaproteobacteria	316889-317080	+	317178-318531	lysC
			481873-482042	-	480218-481751	putative transporter
NC_006300.1	Mannheimia succiniciproducens MBEL55E	Gammaproteobacteria	1325239-1325416	-	1323611-1325150	nhaC
NC_016745.1	Oceanimonas sp.	Gammaproteobacteria	2605039-2605210	+	2605278-2606616	lysC
			2540644-2540817	-	2539022-2540525	nhaC
NC_017531.1	Pantoea ananatis AJ13355	Gammaproteobacteria	4088470-4088662	+	4088772-4090125	lysC
NC_014837.1	Pantoea sp. At-9b	Gammaproteobacteria	291487-291681	+	291794-293150	lysC
NC_014562.1	Pantoea vagans C9-1	Gammaproteobacteria	3715654-3715846	+	3715959-3717312	lysC
NC_016808.1	Pasteurella multocida 36950	Gammaproteobacteria	1024798-1024972	-	1023183-1024707	nhaC
NC_004547.2	Pectobacterium atrosepticum SCRI1043	Gammaproteobacteria	4451556-4451748	+	4451862-4453239	lysC
NC_018525.1	Pectobacterium carotovorum	Gammaproteobacteria	4268928-4269121	+	4269239-4270616	lysC
NC_017845.1	Pectobacterium sp. SCC3193	Gammaproteobacteria	4436375-4436567	+	4436682-4438059	lysC
NC_013421.1	Pectobacterium wasabiae WPP163	Gammaproteobacteria	4360928-4361120	+	4361235-4362612	lysC
NC_006370.1	Photobacterium profundum SS9	Gammaproteobacteria	3733830-3734021	+	3734129-3735509	lysC
			1201127-1201310	+	1201504-1203004	nhaC
			3172735-3172907	+	3172989-3174573	nhaC
NC_022546.1	Plautia stali symbiont DNA	Gammaproteobacteria	1728195-1728389	+	1728499-1729855	lysC
NC_007481.1	Pseudoalteromonas haloplanktis TAC125	Gammaproteobacteria	189244-189441	-	188206-189091	dapA
			1303969-1304141	+	1305584-1306328	lysC
NC_014803.1	Pseudoalteromonas sp. SM9913	Gammaproteobacteria	209132-209311	-	208119-209004	dapA
			1891018-1891190	-	1888815-1889574	lysC
NC_016818.1	Rahnella aquatilis	Gammaproteobacteria	4470365-4470554	+	4470660-4472049	lysC
NC_015061.1	Rahnella sp.	Gammaproteobacteria	4461567-4461756	+	4461862-4463251	lysC
NC_021066.1	Raoultella ornithinolytica B6	Gammaproteobacteria	3819584-3819816	+	3819990-3821340	lysC
NC_021741.1	Serratia liquefaciens ATCC 27592	Gammaproteobacteria	4751616-4751808	+	4751916-4753284	lysC
NC_020211.1	Serratia marcescens WW4	Gammaproteobacteria	4808832-4809026	+	4809133-4810501	lysC
NC_021659.1	Serratia plymuthica S13	Gammaproteobacteria	4978117-4978311	+	4978420-4979788	lysC
NC_009832.1	Serratia proteamaculans 568	Gammaproteobacteria	4955718-4955911	+	4956020-4957388	lysC
NC_015566.1	Serratia sp. AS12	Gammaproteobacteria	4950760-4950954	+	4951063-4952431	lysC
NC_008700.1	Shewanella amazonensis SB2B	Gammaproteobacteria	754668-754843	+	754981-756340	lysC
			1428768-1428967	+	1429043-1430606	nhaC
NC_017571.1	Shewanella baltica BA175	Gammaproteobacteria	4300529-4300703	-	4299022-4300378	lysC
			1775010-1775206	+	1775294-1776854	nhaC
NC_007954.1	Shewanella denitrificans OS217	Gammaproteobacteria	3570573-3570742	-	3569044-3570394	lysC
			3036119-3036316	-	3034480-3036055	nhaC
NC_008345.1	Shewanella frigidimarina NCIMB 400	Gammaproteobacteria	612696-612870	+	613004-614384	lysC
			3302694-3302910	-	3301053-3302610	nhaC
NC_010334.1	Shewanella halifaxensis HAW-EB4	Gammaproteobacteria	983827-984009	+	984153-985539	lysC
			3578706-3578927	-	3577045-3578626	nhaC
			4073646-4073819	-	4071980-4073564	nhaC
NC_009092.1	Shewanella loihica PV-4	Gammaproteobacteria	889835-890011	+	890140-891499	lysC
			3047231-3047447	-	3045586-3047152	nhaC
NC_004347.2	Shewanella oneidensis MR-1	Gammaproteobacteria	4124569-4124743	-	4123069-4124425	lysC
			3280465-3280661	-	3278826-3280385	lysW
			1041892-1042063	+	1042149-1043730	nhaC
NC_009901.1	Shewanella pealeana ATCC 700345	Gammaproteobacteria	912567-912749	+	912894-914265	lysC
			3485105-3485326	-	3483445-3485026	nhaC
			3998279-3998452	-	3996612-3998196	nhaC
NC_011566.1	Shewanella piezotolerans WP3	Gammaproteobacteria	4548858-4549038	-	4547358-4548723	lysC
			3669813-3670034	-	3668161-3669733	nhaC
NC_009438.1	Shewanella putrefaciens CN-32	Gammaproteobacteria	764945-765119	+	765269-766625	lysC
			2921596-2921792	-	2919946-2921515	nhaC
NC_009831.1	Shewanella sediminis HAW-EB3	Gammaproteobacteria	970236-970411	+	970545-971898	lysC
			1715988-1716207	+	1716288-1717854	nhaC
NC_008577.1	Shewanella sp. ANA-3 1	Gammaproteobacteria	771199-771373	+	771516-772872	lysC
			1624467-1624663	+	1624742-1626311	nhaC
NC_014012.1	Shewanella violacea DSS12	Gammaproteobacteria	4070627-4070802	-	4069129-4070506	lysC
			1478133-1478351	+	1478429-1479998	nhaC
NC_010506.1	Shewanella woodyi ATCC 51908	Gammaproteobacteria	4579353-4579527	+	4579662-4581015	lysC
			3963350-3963569	-	3961668-3963243	nhaC
NC_010658.1	Shigella boydii CDC 3083-94	Gammaproteobacteria	4236076-4236272	-	4234634-4235984	lysC
NC_022912.1	Shigella dysenteriae 1617	Gammaproteobacteria	3906396-3906592	+	3907042-3908032	lysC
NC_017328.1	Shigella flexneri 2002017	Gammaproteobacteria	4397313-4397509	+	4397600-4398950	lysC
NC_016822.1	Shigella sonnei 53G	Gammaproteobacteria	4610387-4610583	-	4608945-4610295	lysC
NC_007712.1	Sodalis glossinidius str. 'morsitans'	Gammaproteobacteria	3728538-3728734	+	3728843-3730208	lysC
NC_012691.1	Tolumonas auensis DSM 9187	Gammaproteobacteria	2356155-2356325	+	2356402-2357758	lysC
NC_022349.1	Vibrio alginolyticus NBRC 15630 = ATCC 17749	Gammaproteobacteria	1944443-1944621	+	1944722-1946075	lysC
			207381-207563	+	207672-209274	nhaC
NC_015633.1	Vibrio anguillarum 775	Gammaproteobacteria	2979087-2979262	+	2979371-2980724	lysC
			2025228-2025411	-	2023509-2025120	nhaC
NC_022269.1	Vibrio campbellii ATCC BAA-1116	Gammaproteobacteria	2731646-2731824	-	2730169-2731522	lysC
			884980-885160	-	883268-884870	putative transporter
NC_016944.1	Vibrio cholerae IEC224	Gammaproteobacteria	414267-414444	-	412800-414156	lysC
			1195994-1196176	+	1196291-1197893	nhaC
			232104-232276	-	230807-231875	lipopolysaccharide heptosyltransferase I
NC_006840.2	Vibrio fischeri ES114	Gammaproteobacteria	364923-365097	-	363504-364857	lysC
			1833896-1834079	-	1832227-1833814	nhaC
NC_016602.1	Vibrio furnissii NCTC 11218	Gammaproteobacteria	3263382-3263559	+	3263666-3265013	lysC
			1648690-1648872	+	1648983-1650579	nhaC
NC_009783.1	Vibrio harveyi ATCC BAA-1116	Gammaproteobacteria	3751076-3751254	+	3751377-3752730	lysC
			1841850-1842030	+	1842139-1843741	nhaC
NC_022528.1	Vibrio nigripulchritudo str. SFn1	Gammaproteobacteria	3230067-3230238	+	3230294-3231728	lysC
			2443631-2443814	-	2441900-2443532	nhaC
NC_021848.1	Vibrio parahaemolyticus O1:K33 str. CDC_K4557	Gammaproteobacteria	11248-11426	-	9792-11145	lysC
			1706243-1706423	-	1704527-1706129	putative transporter
NC_016613.1	Vibrio sp. EJY3	Gammaproteobacteria	3108748-3108926	+	3109025-3110378	lysC
			1246418-1246598	+	1246707-1248309	nhaC
NC_011753.2	Vibrio splendidus LGP32 1	Gammaproteobacteria	308011-308188	-	306533-307901	lysC
			2174996-2175173	-	2173290-2174892	putative transporter
NC_004459.3	Vibrio vulnificus CMCP6 I	Gammaproteobacteria	1373591-1373770	-	1373877-1375478	nhac
			3027782-3027960	-	3028081-3029430	lysC
NC_013203.1	Atopobium parvulum DSM 20469	Actinobacteria	592745-592909	+	592940-594245	lysA
NC_016620.1	Bacteriovorax marinus SJ	Deltaproteobacteria	1724917-1725087	+	1725158-1726514	lysC
NC_018720.1	Bifidobacterium asteroides PRL2011	Actinobacteria	2067612-2067790	+	2067886-2069362	lysP/gabP
NC_008536.1	Candidatus Solibacter usitatus Ellin6076	Acidobacteria	8773219-8773413	-	8772135-8773155	asd
NC_013170.1	Cryptobacterium curtum DSM 15641	Actinobacteria	1436418-1436582	+	1436641-1438240	lysW
NC_003454.1	Fusobacterium nucleatum subsp. nucleatum ATCC	Fusobacteria	361027-361206	-	360542-360929	kal
NC_021281.1	Fusobacterium sp. 4_8	Fusobacteria	351301-351480	+	351577-351964	kal
NC_014644.1	Gardnerella vaginalis ATCC 14019	Actinobacteria	895878-896069	+	896120-897569	lysP
NC_014632.1	Ilyobacter polytropus DSM 2926	Fusobacteria	1832330-1832507	+	1832687-1834417	lysW
NC_012785.1	Kosmotoga olearia TBF 19.5.1	Thermotogae	124208-124382	-	123155-124124	asd
NC_012559.1	Laribacter hongkongensis HLHK9	Betaproteobacteria	2131833-2132008	+	2132099-2133698	lysW
NC_013192.1	Leptotrichia buccalis C-1013-b	Fusobacteria	1437569-1437744	-	1435774-1437085	lysA
NC_016751.1	Marinitoga piezophila KA3	Thermotogae	589077-589253	-	587998-588967	asd
NC_017934.1	Mesotoga prima MesG1.Ag.4.2	Thermotogae	1163155-1163321	+	1163399-1164365	asd
NC_014246.1	Mobiluncus curtisii ATCC 43063	Actinobacteria	1505814-1505991	+	1506085-1506952	lysX-lysY
NC_014014.1	Mycoplasma crocodyli MP145	Tenericutes	728265-728376	-	726287-728129	oligoendopeptidase F
NC_019949.1	Mycoplasma cynos C142	Tenericutes	264942-265106	+	265175-267020	oligoendopeptidase F
NC_014552.1	Mycoplasma fermentans JER	Tenericutes	245512-245684	+	245803-248590	hypothetical lipoprotein
NC_005303.2	Onion yellows phytoplasma OY-M	Tenericutes	661482-661652	-	659719-661450	lysX-lysY
NC_010003.1	Petrotoga mobilis SJ95	Thermotogae	1311045-1311224	-	1310000-1310972	dapA
NC_013517.1	Sebaldella termitidis ATCC 33386	Fusobacteria	3136430-3136609	-	3135033-3136341	lysA
			2437268-2437431	-	2436366-2437206	lysX-lysY
NC_013165.1	Slackia heliotrinireducens DSM 20476	Actinobacteria	3123525-3123690	-	3122164-3123463	lysA
			682427-682595	+	682658-684236	lysW
NC_013515.1	Streptobacillus moniliformis DSM 12112	Fusobacteria	667642-667814	+	667880-669413	lysX-lysY
NC_011653.1	Thermosipho africanus TCF52B	Thermotogae	164726-164903	+	164972-165941	asd
NC_009616.1	Thermosipho melanesiensis BI429	Thermotogae	1858268-1858445	+	1858514-1859477	asd
NC_000853.1	Thermotoga maritima MSB8	Thermotogae	1519073-1519251	-	1518007-1518991	asd
NC_013642.1	Thermotoga naphthophila RKU-10	Thermotogae	1305416-1305595	+	1305682-1306660	asd
NC_011978.1	Thermotoga neapolitana DSM 4359	Thermotogae	961986-962164	+	962253-963231	asd
NC_009486.1	Thermotoga petrophila RKU-1	Thermotogae	1281812-1281991	+	1282078-1283056	asd
NC_010483.1	Thermotoga sp. RQ2	Thermotogae	1426182-1426360	-	1425116-1426094	asd
	Riboswitch regulating operon in which the first gene is specified
Species name	Species highlighted in red colour have not been included in the phylogenetic trees
