# Supplementary material for: Comparative genomics and phylogenomic analyses of lysine riboswitch distributions in bacteria
Source: PLoS One. 2017 Sep 5;12(9):e0184314. doi: 10.1371/journal.pone.0184314 (PMC5584792; doi:10.1371/journal.pone.0184314)
Supplement: S5 File — (XLSX) [file pone.0184314.s005.xlsx]

## Sheet: Sheet1
COG ID	Description
COG0012	translation-associated GTPase
COG0016	phenylalanyl-tRNA synthetase subunit alpha
COG0048	ribosomal protein S12
COG0049	ribosomal protein S7
COG0080	ribosomal protein L11
COG0081	ribosomal protein L1
COG0093	ribosomal protein L14
COG0094	ribosomal protein L5
COG0096	ribosomal protein S8
COG0097	ribosomal protein L6
COG0100	ribosomal protein S11
COG0103	ribosomal protein S9
COG0172	seryl-tRNA synthetase
COG0200	ribosomal protein L15
COG0201	preprotein translocase subunit SecY
COG0202	DNA-directed RNA polymerase subunit alpha
COG0256	ribosomal protein L18
COG0495	leucyl-tRNA synthetase
COG0522	ribosomal protein S4
COG0533	Metal-dependent proteases with possible chaperone activity
